# Supplementary material for: A Novel Two-Dimensional Liquid Chromatography Combined with Ultraviolet Detection Method for Quantitative Determination of Pyridoxal 5′-Phosphate, 4-Pyridoxine Acid and Pyridoxal in Animal Plasma
Source: Animals (Basel). 2023 Apr 13;13(8):1333. doi: 10.3390/ani13081333 (PMC10135266; doi:10.3390/ani13081333)
Supplement: Supplementary file 1 [file animals-13-01333-s001.zip]

Archive with 1 entries (1 files):
- animals-2134238-supplementary.pdf
